# Supplementary material for: Streptococcus pneumoniae serotype 3 population structure in the era of conjugate vaccines, 2001–2018
Source: Microb Genom. 2024 Mar 18;10(3):001196. doi: 10.1099/mgen.0.001196 (PMC10963907; doi:10.1099/mgen.0.001196)
Supplement: Uncited Supplementary Data Sheet 1. [file mgen-10-01196-s002.xlsx]

## Sheet: Sheet1
strain	BioProject	biosample_accession	collection year	collection source	age group	Read Depth	# CDS	N50	MLST	Clonal complex	Clade
ST3_INV_019	PRJNA1020077	SAMN37512452	2001	invasive disease	Adults	56.0767	38	93810	260	No Clonal complex	non-CC180
ST3_INV_020	PRJNA1020077	SAMN37512453	2002	invasive disease	Adults	35.3672	33	197338	180	180	Clade_Ia
ST3_INV_021	PRJNA1020077	SAMN37512454	2002	invasive disease	Pediatric	31.9303	40	141515	180	180	Clade_Ia
ST3_INV_022	PRJNA1020077	SAMN37512455	2002	invasive disease	Adults	44.319	40	86814	260	No Clonal complex	non-CC180
ST3_INV_025	PRJNA1020077	SAMN37512456	2002	invasive disease	Adults	113.508	43	109213	1119	4909	non-CC180
ST3_INV_026	PRJNA1020077	SAMN37512457	2003	invasive disease	Adults	45.8576	36	129679	180	180	Clade_II
ST3_INV_028	PRJNA1020077	SAMN37512458	2003	invasive disease	Adults	35.9378	32	197580	180	180	Clade_Ia
ST3_INV_029	PRJNA1020077	SAMN37512459	2003	invasive disease	Adults	32.2941	39	109455	180	180	Clade_II
ST3_INV_030	PRJNA1020077	SAMN37512460	2003	invasive disease	Pediatric	39.3354	42	126391	180	180	Clade_II
ST3_INV_032	PRJNA1020077	SAMN37512461	2003	invasive disease	Adults	51.3011	34	148884	180	180	Clade_Ia
ST3_INV_034	PRJNA1020077	SAMN37512462	2004	invasive disease	Adults	30.2905	39	197608	180	180	Clade_Ia
ST3_INV_036	PRJNA1020077	SAMN37512463	2004	invasive disease	Adults	34.7566	45	85425	1119	4909	non-CC180
ST3_INV_037	PRJNA1020077	SAMN37512464	2004	invasive disease	Adults	94.2295	35	138281	180	180	Clade_II
ST3_INV_038	PRJNA1020077	SAMN37512465	2004	invasive disease	Adults	37.2894	38	111967	260	No Clonal complex	non-CC180
ST3_INV_040	PRJNA1020077	SAMN37512466	2004	invasive disease	Adults	67.9483	36	129684	180	180	Clade_II
ST3_INV_041	PRJNA1020077	SAMN37512467	2005	invasive disease	Pediatric	84.7423	39	136780	260	No Clonal complex	non-CC180
ST3_INV_042	PRJNA1020077	SAMN37512468	2005	invasive disease	Pediatric	65.3617	35	129678	180	180	Clade_II
ST3_INV_043	PRJNA1020077	SAMN37512469	2005	invasive disease	Adults	60.7658	38	114311	1119	4909	non-CC180
ST3_INV_044	PRJNA1020077	SAMN37512470	2005	invasive disease	Adults	53.8595	44	99417	1119	4909	non-CC180
ST3_INV_045	PRJNA1020077	SAMN37512471	2005	invasive disease	Pediatric	79.0201	27	197607	180	180	Clade_Ia
ST3_INV_046	PRJNA1020077	SAMN37512472	2005	invasive disease	Adults	49.6939	33	197521	180	180	Clade_Ia
ST3_INV_047	PRJNA1020077	SAMN37512473	2006	invasive disease	Adults	43.7244	32	186477	180	180	Clade_Ia
ST3_INV_048	PRJNA1020077	SAMN37512474	2006	invasive disease	Adults	39.6475	38	109455	180	180	Clade_II
ST3_INV_049	PRJNA1020077	SAMN37512475	2006	invasive disease	Pediatric	39.8986	44	96811	1119	4909	non-CC180
ST3_INV_050	PRJNA1020077	SAMN37512476	2006	invasive disease	Adults	37.5755	33	218335	180	180	Clade_Ia
ST3_INV_051	PRJNA1020077	SAMN37512477	2006	invasive disease	Adults	68.0827	27	197366	180	180	Clade_Ia
ST3_INV_052	PRJNA1020077	SAMN37512478	2006	invasive disease	Pediatric	35.0082	38	168735	260	No Clonal complex	non-CC180
ST3_INV_053	PRJNA1020077	SAMN37512479	2006	invasive disease	Adults	31.6772	42	136762	260	No Clonal complex	non-CC180
ST3_INV_054	PRJNA1020077	SAMN37512480	2006	invasive disease	Pediatric	71.1251	36	197173	180	180	Clade_Ia
ST3_INV_055	PRJNA1020077	SAMN37512481	2007	invasive disease	Adults	32.0866	38	102787	1119	4909	non-CC180
ST3_INV_056	PRJNA1020077	SAMN37512482	2007	invasive disease	Adults	68.3459	25	218457	180	180	Clade_Ia
ST3_INV_057	PRJNA1020077	SAMN37512483	2007	invasive disease	Adults	76.6645	31	219160	180	180	Clade_Ia
ST3_INV_058	PRJNA1020077	SAMN37512484	2007	invasive disease	Adults	75.1397	35	197619	180	180	Clade_Ia
ST3_INV_059	PRJNA1020077	SAMN37512485	2008	invasive disease	Adults	58.6764	36	197546	180	180	Clade_Ia
ST3_INV_060	PRJNA1020077	SAMN37512486	2008	invasive disease	Adults	33.0422	37	127477	180	180	Clade_II
ST3_INV_061	PRJNA1020077	SAMN37512487	2008	invasive disease	Adults	73.5056	41	96837	1119	4909	non-CC180
ST3_INV_062	PRJNA1020077	SAMN37512488	2008	invasive disease	Adults	37.8488	32	181483	180	180	Clade_Ia
ST3_INV_063	PRJNA1020077	SAMN37512489	2008	invasive disease	Adults	50.359	32	197391	180	180	Clade_Ia
ST3_INV_064	PRJNA1020077	SAMN37512490	2008	invasive disease	Adults	64.9455	32	197404	180	180	Clade_Ia
ST3_INV_065	PRJNA1020077	SAMN37512491	2008	invasive disease	Adults	47.3062	35	109455	180	180	Clade_II
ST3_INV_066	PRJNA1020077	SAMN37512492	2008	invasive disease	Adults	36.8475	42	104926	1119	4909	non-CC180
ST3_INV_067	PRJNA1020077	SAMN37512493	2008	invasive disease	Adults	86.6176	25	186453	180	180	Clade_Ia
ST3_INV_068	PRJNA1020077	SAMN37512494	2009	invasive disease	Adults	67.7607	36	136762	260	No Clonal complex	non-CC180
ST3_INV_069	PRJNA1020077	SAMN37512495	2009	invasive disease	Adults	34.6573	35	129679	180	180	Clade_II
ST3_INV_070	PRJNA1020077	SAMN37512496	2009	invasive disease	Adults	36.0901	43	96811	1119	4909	non-CC180
ST3_INV_071	PRJNA1020077	SAMN37512497	2009	invasive disease	Pediatric	45.5797	26	197608	180	180	Clade_Ia
ST3_INV_072	PRJNA1020077	SAMN37512498	2009	invasive disease	Adults	47.1742	30	197122	180	180	Clade_Ia
ST3_INV_073	PRJNA1020077	SAMN37512499	2009	invasive disease	Pediatric	51.312	29	197419	180	180	Clade_Ia
ST3_INV_074	PRJNA1020077	SAMN37512500	2009	invasive disease	Pediatric	46.4073	38	109791	180	180	Clade_II
ST3_INV_075	PRJNA1020077	SAMN37512501	2009	invasive disease	Adults	42.9993	37	109791	180	180	Clade_II
ST3_INV_076	PRJNA1020077	SAMN37512502	2011	invasive disease	Adults	65.2442	35	127400	180	180	Clade_II
ST3_INV_077	PRJNA1020077	SAMN37512503	2011	invasive disease	Adults	56.0307	35	138281	180	180	Clade_II
ST3_INV_078	PRJNA1020077	SAMN37512504	2011	invasive disease	Adults	83.1884	32	182304	180	180	Clade_Ia
ST3_INV_079	PRJNA1020077	SAMN37512505	2011	invasive disease	Adults	52.295	35	186486	180	180	Clade_Ia
ST3_INV_080	PRJNA1020077	SAMN37512506	2012	invasive disease	Adults	59.0359	40	109454	180	180	Clade_II
ST3_INV_081	PRJNA1020077	SAMN37512507	2012	invasive disease	Adults	114.727	37	109455	180	180	Clade_II
ST3_INV_082	PRJNA1020077	SAMN37512508	2012	invasive disease	Adults	75.7482	43	112510	1119	4909	non-CC180
ST3_INV_083	PRJNA1020077	SAMN37512509	2012	invasive disease	Adults	105.282	32	138281	180	180	Clade_II
ST3_INV_084	PRJNA1020077	SAMN37512510	2012	invasive disease	Adults	76.8416	34	109791	180	180	Clade_II
ST3_INV_085	PRJNA1020077	SAMN37512511	2012	invasive disease	Adults	98.7844	37	109455	180	180	Clade_II
ST3_INV_086	PRJNA1020077	SAMN37512512	2012	invasive disease	Adults	35.7447	35	133524	180	180	Clade_II
ST3_INV_087	PRJNA1020077	SAMN37512513	2012	invasive disease	Adults	44.4776	35	129679	180	180	Clade_II
ST3_INV_088	PRJNA1020077	SAMN37512514	2012	invasive disease	Adults	79.356	35	197416	180	180	Clade_Ia
ST3_INV_089	PRJNA1020077	SAMN37512515	2013	invasive disease	Adults	61.5122	39	149581	180	180	Clade_II
ST3_INV_090	PRJNA1020077	SAMN37512516	2013	invasive disease	Adults	50.3861	39	103653	180	180	Clade_II
ST3_INV_091	PRJNA1020077	SAMN37512517	2013	invasive disease	Adults	52.0445	36	129679	180	180	Clade_II
ST3_INV_092	PRJNA1020077	SAMN37512518	2013	invasive disease	Adults	64.8119	34	129679	180	180	Clade_II
ST3_INV_093	PRJNA1020077	SAMN37512519	2013	invasive disease	Adults	30.9663	39	127510	180	180	Clade_II
ST3_INV_094	PRJNA1020077	SAMN37512520	2013	invasive disease	Adults	67.2918	43	96794	180	180	Clade_II
ST3_INV_095	PRJNA1020077	SAMN37512521	2013	invasive disease	Adults	67.4567	43	103027	180	180	Clade_II
ST3_INV_096	PRJNA1020077	SAMN37512522	2014	invasive disease	Adults	74.0061	38	108252	1119	4909	non-CC180
ST3_INV_097	PRJNA1020077	SAMN37512523	2014	invasive disease	Adults	38.2325	38	129451	180	180	Clade_II
ST3_INV_098	PRJNA1020077	SAMN37512524	2014	invasive disease	Adults	39.253	32	186444	180	180	Clade_Ia
ST3_INV_099	PRJNA1020077	SAMN37512525	2014	invasive disease	Adults	65.9656	30	145466	10146	No Clonal complex	non-CC180
ST3_INV_100	PRJNA1020077	SAMN37512526	2014	invasive disease	Adults	62.3909	30	136171	180	180	Clade_II
ST3_INV_101	PRJNA1020077	SAMN37512527	2015	invasive disease	Adults	70.6995	36	109791	180	180	Clade_II
ST3_INV_102	PRJNA1020077	SAMN37512528	2015	invasive disease	Adults	84.2046	43	99249	1119	4909	non-CC180
ST3_INV_103	PRJNA1020077	SAMN37512529	2015	invasive disease	Adults	70.8676	39	197446	180	180	Clade_Ia
ST3_INV_104	PRJNA1020077	SAMN37512530	2015	invasive disease	Adults	71.7303	40	103635	180	180	Clade_II
ST3_INV_105	PRJNA1020077	SAMN37512531	2015	invasive disease	Adults	71.1888	34	127400	180	180	Clade_II
ST3_INV_106	PRJNA1020077	SAMN37512532	2015	invasive disease	Pediatric	141.253	28	218211	180	180	Clade_Ia
ST3_INV_107	PRJNA1020077	SAMN37512533	2015	invasive disease	Adults	31.1945	38	115261	1119	4909	non-CC180
ST3_INV_108	PRJNA1020077	SAMN37512534	2015	invasive disease	Adults	78.393	36	155469	180	180	Clade_II
ST3_INV_109	PRJNA1020077	SAMN37512535	2015	invasive disease	Adults	38.3741	35	152145	180	180	Clade_II
ST3_INV_110	PRJNA1020077	SAMN37512536	2015	invasive disease	Adults	32.1515	31	132378	180	180	Clade_II
ST3_INV_111	PRJNA1020077	SAMN37512537	2015	invasive disease	Adults	35.5273	31	193513	180	180	Clade_Ia
ST3_INV_112	PRJNA1020077	SAMN37512538	2015	invasive disease	Adults	35.8557	34	132334	180	180	Clade_II
ST3_INV_113	PRJNA1020077	SAMN37512539	2016	invasive disease	Adults	54.9731	38	145258	180	180	Clade_II
ST3_INV_114	PRJNA1020077	SAMN37512540	2016	invasive disease	Adults	31.5076	32	132378	180	180	Clade_II
ST3_INV_115	PRJNA1020077	SAMN37512541	2016	invasive disease	Adults	30.5417	37	129679	180	180	Clade_II
ST3_INV_116	PRJNA1020077	SAMN37512542	2016	invasive disease	Adults	85.2591	35	127400	180	180	Clade_II
ST3_INV_117	PRJNA1020077	SAMN37512543	2016	invasive disease	Pediatric	36.7246	34	108599	180	180	Clade_II
ST3_INV_118	PRJNA1020077	SAMN37512544	2016	invasive disease	Adults	37.8394	37	133348	180	180	Clade_II
ST3_INV_119	PRJNA1020077	SAMN37512545	2016	invasive disease	Adults	120.101	36	129679	180	180	Clade_II
ST3_INV_120	PRJNA1020077	SAMN37512546	2016	invasive disease	Adults	60.9491	35	129679	180	180	Clade_II
ST3_INV_121	PRJNA1020077	SAMN37512547	2016	invasive disease	Pediatric	31.1472	36	182305	180	180	Clade_Ia
ST3_INV_122	PRJNA1020077	SAMN37512548	2016	invasive disease	Adults	36.5459	32	182161	180	180	Clade_Ia
ST3_INV_123	PRJNA1020077	SAMN37512549	2016	invasive disease	Adults	37.7226	31	115261	1119	4909	non-CC180
ST3_INV_124	PRJNA1020077	SAMN37512550	2016	invasive disease	Adults	68.5171	34	109791	180	180	Clade_II
ST3_INV_125	PRJNA1020077	SAMN37512551	2016	invasive disease	Adults	32.0653	36	197176	180	180	Clade_Ia
ST3_INV_126	PRJNA1020077	SAMN37512552	2016	invasive disease	Adults	35.7864	32	147108	1119	4909	non-CC180
ST3_INV_127	PRJNA1020077	SAMN37512553	2016	invasive disease	Adults	36.3599	38	148197	180	180	Clade_II
ST3_INV_128	PRJNA1020077	SAMN37512554	2017	invasive disease	Adults	47.0291	36	197173	180	180	Clade_Ia
ST3_INV_129	PRJNA1020077	SAMN37512555	2017	invasive disease	Adults	136.369	33	138343	180	180	Clade_II
ST3_INV_130	PRJNA1020077	SAMN37512556	2017	invasive disease	Adults	73.8662	36	109454	180	180	Clade_II
ST3_INV_131	PRJNA1020077	SAMN37512557	2017	invasive disease	Adults	29.8285	32	262472	180	180	Clade_Ia
ST3_INV_132	PRJNA1020077	SAMN37512558	2017	invasive disease	Adults	88.4403	39	114721	180	180	Clade_II
ST3_INV_133	PRJNA1020077	SAMN37512559	2017	invasive disease	Adults	66.4222	40	129503	180	180	Clade_II
ST3_INV_134	PRJNA1020077	SAMN37512560	2017	invasive disease	Adults	58.1009	34	132378	180	180	Clade_II
ST3_INV_135	PRJNA1020077	SAMN37512561	2017	invasive disease	Adults	40.117	36	129679	180	180	Clade_II
ST3_INV_136	PRJNA1020077	SAMN37512562	2017	invasive disease	Adults	38.0863	35	129669	180	180	Clade_II
ST3_INV_137	PRJNA1020077	SAMN37512563	2017	invasive disease	Adults	59.4885	42	91561	180	180	Clade_II
ST3_INV_138	PRJNA1020077	SAMN37512564	2017	invasive disease	Adults	59.0783	40	109455	180	180	Clade_II
ST3_INV_139	PRJNA1020077	SAMN37512565	2017	invasive disease	Adults	28.3079	39	129679	180	180	Clade_II
ST3_INV_140	PRJNA1020077	SAMN37512566	2017	invasive disease	Adults	58.6832	40	115160	180	180	Clade_II
ST3_INV_141	PRJNA1020077	SAMN37512567	2017	invasive disease	Adults	93.5091	49	96921	1119	4909	non-CC180
ST3_INV_142	PRJNA1020077	SAMN37512568	2017	invasive disease	Adults	65.806	36	115162	180	180	Clade_II
ST3_INV_143	PRJNA1020077	SAMN37512569	2017	invasive disease	Adults	75.6865	31	197596	180	180	Clade_Ia
ST3_INV_144	PRJNA1020077	SAMN37512570	2017	invasive disease	Adults	288.164	40	109455	180	180	Clade_II
ST3_INV_145	PRJNA1020077	SAMN37512571	2017	invasive disease	Adults	104.912	46	103608	180	180	Clade_II
ST3_INV_146	PRJNA1020077	SAMN37512572	2017	invasive disease	Adults	56.7631	31	186478	180	180	Clade_Ia
ST3_INV_147	PRJNA1020077	SAMN37512573	2017	invasive disease	Adults	43.2212	33	129679	180	180	Clade_II
ST3_INV_148	PRJNA1020077	SAMN37512574	2018	invasive disease	Adults	68.367	41	109455	180	180	Clade_II
ST3_INV_149	PRJNA1020077	SAMN37512575	2018	invasive disease	Adults	51.7724	27	171870	100	No Clonal complex	non-CC180
ST3_INV_150	PRJNA1020077	SAMN37512576	2018	invasive disease	Adults	56.59	40	109455	180	180	Clade_II
ST3_INV_151	PRJNA1020077	SAMN37512577	2018	invasive disease	Adults	37.556	41	104848	180	180	Clade_II
ST3_INV_152	PRJNA1020077	SAMN37512578	2018	invasive disease	Adults	58.3044	40	109455	180	180	Clade_II
ST3_INV_153	PRJNA1020077	SAMN37512579	2018	invasive disease	Adults	75.752	38	127387	180	180	Clade_II
ST3_INV_154	PRJNA1020077	SAMN37512580	2018	invasive disease	Adults	58.9496	31	186543	180	180	Clade_Ia
ST3_INV_155	PRJNA1020077	SAMN37512581	2018	invasive disease	Adults	46.7479	37	127400	180	180	Clade_II
ST3_INV_156	PRJNA1020077	SAMN37512582	2018	invasive disease	Adults	106.431	42	91546	180	180	Clade_II
ST3_CAR_157	PRJNA1020077	SAMN37512583	2006	carriage	Pediatric	30.4531	38	104998	1119	4909	non-CC180
ST3_CAR_158	PRJNA1020077	SAMN37512584	2006	carriage	Pediatric	33.7475	33	132234	180	180	Clade_II
ST3_CAR_159	PRJNA1020077	SAMN37512585	2006	carriage	Pediatric	96.062	43	108941	1119	4909	non-CC180
ST3_CAR_160	PRJNA1020077	SAMN37512586	2006	carriage	Pediatric	33.8631	33	146980	1119	4909	non-CC180
ST3_CAR_161	PRJNA1020077	SAMN37512587	2006	carriage	Adults	44.1236	38	144186	1119	4909	non-CC180
ST3_CAR_163	PRJNA1020077	SAMN37512588	2006	carriage	Pediatric	32.913	47	84165	433	No Clonal complex	non-CC180
ST3_CAR_164	PRJNA1020077	SAMN37512589	2006	carriage	Pediatric	41.9307	35	103653	180	180	Clade_II
ST3_CAR_165	PRJNA1020077	SAMN37512590	2007	carriage	Pediatric	87.9	36	129678	180	180	Clade_II
ST3_CAR_167	PRJNA1020077	SAMN37512591	2007	carriage	Pediatric	78.7096	35	186419	180	180	Clade_Ia
ST3_CAR_168	PRJNA1020077	SAMN37512592	2007	carriage	Pediatric	36.0176	32	129836	180	180	Clade_Ia
ST3_CAR_169	PRJNA1020077	SAMN37512593	2007	carriage	Adults	36.0241	36	218293	180	180	Clade_Ia
ST3_CAR_170	PRJNA1020077	SAMN37512594	2007	carriage	Pediatric	35.8172	37	152146	180	180	Clade_II
ST3_CAR_171	PRJNA1020077	SAMN37512595	2007	carriage	Pediatric	38.1084	27	201445	180	180	Clade_Ia
ST3_CAR_172	PRJNA1020077	SAMN37512596	2007	carriage	Pediatric	67.768	69	74119	162	No Clonal complex	non-CC180
ST3_CAR_177	PRJNA1020077	SAMN37512597	2007	carriage	Pediatric	35.767	29	210287	180	180	Clade_Ia
ST3_CAR_178	PRJNA1020077	SAMN37512598	2007	carriage	Pediatric	37.337	39	109213	1119	4909	non-CC180
ST3_CAR_179	PRJNA1020077	SAMN37512599	2007	carriage	Pediatric	34.1631	36	102787	1119	4909	non-CC180
ST3_CAR_180	PRJNA1020077	SAMN37512600	2007	carriage	Pediatric	31.7697	23	219998	180	180	Clade_Ia
ST3_CAR_181	PRJNA1020077	SAMN37512601	2007	carriage	Adults	41.8216	50	89322	1263	No Clonal complex	non-CC180
ST3_CAR_182	PRJNA1020077	SAMN37512602	2007	carriage	Adults	31.2739	38	104998	1119	4909	non-CC180
ST3_CAR_184	PRJNA1020077	SAMN37512603	2007	carriage	Pediatric	90.8963	35	186420	180	180	Clade_Ia
ST3_CAR_185	PRJNA1020077	SAMN37512604	2007	carriage	Pediatric	30.7833	44	123992	16633	No Clonal complex	non-CC180
ST3_CAR_186	PRJNA1020077	SAMN37512605	2007	carriage	Pediatric	32.7254	26	197824	180	180	Clade_Ia
ST3_CAR_187	PRJNA1020077	SAMN37512606	2007	carriage	Pediatric	35.8945	37	115216	1119	No Clonal complex	non-CC180
ST3_CAR_190	PRJNA1020077	SAMN37512607	2011	carriage	Pediatric	36.3697	55	124075	11585	No Clonal complex	non-CC180
ST3_CAR_191	PRJNA1020077	SAMN37512608	2011	carriage	Pediatric	33.6423	37	109455	180	180	Clade_II
ST3_CAR_192	PRJNA1020077	SAMN37512609	2011	carriage	Adults	30.9178	35	115261	1119	4909	non-CC180
ST3_CAR_193	PRJNA1020077	SAMN37512610	2011	carriage	Adults	31.1776	30	138281	180	180	Clade_II
ST3_CAR_194	PRJNA1020077	SAMN37512611	2011	carriage	Adults	29.6086	34	197123	180	180	Clade_Ia
ST3_CAR_195	PRJNA1020077	SAMN37512612	2011	carriage	Pediatric	32.7023	35	109916	180	180	Clade_II
ST3_CAR_196	PRJNA1020077	SAMN37512613	2011	carriage	Pediatric	87.2057	23	182303	180	180	Clade_Ia
ST3_CAR_197	PRJNA1020077	SAMN37512614	2012	carriage	Adults	47.3471	33	182305	180	180	Clade_Ia
ST3_CAR_198	PRJNA1020077	SAMN37512615	2011	carriage	Adults	31.7586	31	167500	180	180	Clade_II
ST3_CAR_199	PRJNA1020077	SAMN37512616	2011	carriage	Adults	36.759	29	197596	180	180	Clade_Ia
ST3_CAR_200	PRJNA1020077	SAMN37512617	2016	carriage	Pediatric	31.3552	40	108815	1119	4909	non-CC180
ST3_CAR_201	PRJNA1020077	SAMN37512618	2016	carriage	Adults	42.321	33	132378	180	180	Clade_II
ST3_CAR_202	PRJNA1020077	SAMN37512619	2016	carriage	Pediatric	34.8177	31	155014	180	180	Clade_II
ST3_CAR_203	PRJNA1020077	SAMN37512620	2016	carriage	Pediatric	68.786	35	129679	180	180	Clade_II
ST3_CAR_204	PRJNA1020077	SAMN37512621	2016	carriage	Pediatric	33.3395	35	128131	180	180	Clade_II
ST3_CAR_205	PRJNA1020077	SAMN37512622	2016	carriage	Pediatric	74.9958	57	88516	392	No Clonal complex	non-CC180
ST3_CAR_206	PRJNA1020077	SAMN37512623	2017	carriage	Pediatric	106.99	45	122615	439	No Clonal complex	non-CC180
ST3_CAR_207	PRJNA1020077	SAMN37512624	2017	carriage	Pediatric	33.0226	20	265684	547	No Clonal complex	non-CC180
ST3_CAR_208	PRJNA1020077	SAMN37512625	2016	carriage	Pediatric	37.7351	33	197416	180	180	Clade_Ia
ST3_CAR_209	PRJNA1020077	SAMN37512626	2016	carriage	Pediatric	94.6454	37	129679	180	180	Clade_II
ST3_CAR_210	PRJNA1020077	SAMN37512627	2016	carriage	Pediatric	34.2657	32	129679	180	180	Clade_II
ST3_CAR_211	PRJNA1020077	SAMN37512628	2015	carriage	Pediatric	69.7249	35	127400	180	180	Clade_II
ST3_CAR_212	PRJNA1020077	SAMN37512629	2016	carriage	Pediatric	44.4739	27	262534	180	180	Clade_Ia
ST3_CAR_213	PRJNA1020077	SAMN37512630	2016	carriage	Adults	35.9284	39	108346	180	180	Clade_II
P30313N	ERP009399	SAMEA3221166	2010	carriage	Pediatric	31.9565	24	178130	180	180	Clade_Ia
P30628N	ERP009399	SAMEA3221182	2011	carriage	Pediatric	257	20	263455	180	180	Clade_Ia
P31148N	ERP009399	SAMEA3221199	2011	carriage	Pediatric	207.3	21	259676	180	180	Clade_II
P40172N	ERP009399	SAMEA3221217	2010	carriage	Pediatric	230.5	25	308044	180	180	Clade_Ia
P40470N	ERP009399	SAMEA3221233	2010	carriage	Pediatric	500	23	194360	180	180	Clade_Ia
P40948N	ERP009399	SAMEA3221253	2011	carriage	Pediatric	217.1	27	136922	180	180	Clade_II
400202	ERP009399	SAMEA3221714	2007	carriage	Pediatric	268.7	22	179566	180	180	Clade_II
701003	ERP009399	SAMEA3221760	2006	carriage	Pediatric	246	22	193662	180	180	Clade_Ia
901401	ERP009399	SAMEA3221668	2006	carriage	Pediatric	274.3	20	197709	180	180	Clade_Ia
701901	ERP009399	SAMEA3221854	2006	carriage	Pediatric	335.2	24	116274	180	180	Clade_II
701902	ERP009399	SAMEA3221855	2006	carriage	Pediatric	248.5	31	116409	180	180	Clade_II
904102	ERP009399	SAMEA3221975	2007	carriage	Pediatric	276.5	18	371037	180	180	Clade_Ia
306701	ERP009399	SAMEA3222000	2007	carriage	Pediatric	243.2	23	168287	180	180	Clade_Ia
